# Supplementary material for: Hereditary leiomyomatosis and renal cell carcinoma: a case series and literature review
Source: Orphanet J Rare Dis. 2021 Jan 18;16:34. doi: 10.1186/s13023-020-01653-9 (PMC7814596; doi:10.1186/s13023-020-01653-9)
Supplement: Supplementary file 1 — Additional file 1. Case database 1. This database includes data from case reports about HLRCC patients. The data includes details about gender, age, presence and description of CLMs, ULMs and RCCs etc. The results of our review are based on this database and database 2. [file 13023_2020_1653_MOESM1_ESM.xlsx]

## Sheet: Ark1
	case_id	gender	age_onset_diagnosis	age_publication	rcc	rcc_agediagnosis	rcc_metastases	rcc_treatment	clm	clm_ageonset	clm_symptoms	clm_painfulstimuli	clm_number	clm_location	ulm	ulm_agediagnosis	ulm_treatment	ulm_agetreatment	family_history	fh_mutation	diagnosis	sarcoma
Adamane et al. 2017	1	F	42	42	Yes	42	Yes	Nephrectomy (radical)	NA						NA				NA	NA	RCC symptoms
Adams et al. 2017	2	M	44	44	Yes	44	No	Nephrectomy (unspecified)	Yes	NA	Asymptomatic	NA	Few (under 5)	Under left mandible (face)					Yes	Yes	RCC symptoms
Akita et al. 2017	3	F		47	No				Yes	37	Painful	Painful to cold, painful to touch	Multiple	Arm	Yes	NA	Hysterectomy	35	Yes	Yes	CLM symptoms
Alam et al. 2002	4	F		54	No				Yes	NA	Painful	Painful to cold	Multiple	Arm, chest, upper back	Yes	22	Hysterectomy	41	Yes	NA	CLM symptoms
Almeida et al. 2018	5	F		57	No				Yes	47	Painful	Painful to cold, painful to touch	Multiple	Upper back	Yes	NA	Hysterectomy	46	Yes	Yes	CLM symptoms
Alrashdi et al. 2010	6	M		11	Yes	11	No	Nephrectomy (unspecified)	No										Yes	Yes	Family history
Arenas Valencia et al. 2017	7	M		36	Yes	36	No	NA	No										Yes	Yes	Incidental finding
	8	M		53	No				No										Yes	Yes	Family history
	9	M		41	No				No										Yes	Yes	Family history
	10	M		30	No				No										Yes	Yes	Family history
	11	F		67	No				No						Yes	38	Hysterectomy	40	Yes	Yes	Family history
	12	F		55	No				No						Yes	33	Hysterectomy	35	Yes	Yes	Family history
Arora et al. 2012	13	F		31	Yes	31	Yes	NA	Yes	NA	Asymptomatic	NA	Multiple	Arm, chest, abdomen	Yes	NA	Hysterectomy	22	Yes	Yes	Incidental finding
Basendwh et al. 2016	14	F		52	No				Yes	27	Painful	Painful to touch	Multiple	Arms, trunk	Yes	NA	Hysterectomy	35	Yes	NA	CLM symptoms
Bava et al. 2015	15	F		35	No				Yes	15	Painful	NA	Multiple	Abdomen	Yes	NA	Hysterectomy	NA	Yes	NA	ULM symptoms
Behnes et al. 2013	16	F		30	Yes	30	Yes	Nephrectomy (partial)	No						No				Yes	Yes	RCC symptoms
Bevans et al. 2018	17	M		42	No				Yes	22	Painful	Painful to touch, painful to emotional stress	Multiple	T5 dermatome (chest, back), forearm					Yes	Yes	CLM symptoms
Caliskan et al. 2017	18	F		20	Yes	20	No	Nephrectomy (unspecified)	Yes	NA	Painful	Painful to touch, painful to change in temperature	Multiple	Trunk, arms, legs	Yes	20	NA	NA	Yes	NA	CLM symptoms
Cantisani et al. 2014	19	M		43	Yes	38	No	NA	Yes	28	Painful	Painful to cold	Multiple	Face, neck, trunk					Yes	Yes	CLM symptoms
Cassetty et al. 2004	20	F		45	No				Yes	38	Asymptomatic	NA	Multiple	Temple (face)	Yes	NA	Hysterectomy	NA	Yes	NA	CLM symptoms
Chan et al. 2005	21	F	NA	NA	NA				Yes	NA	NA		Multiple	Back	Yes	NA	Myomectomy	30	Yes	Yes	NA
	22	F	NA	NA	NA				No						Yes	NA	Myomectomy	33	Yes	Yes	NA
	23	F	NA	NA	NA				Yes	NA	NA		Multiple	Legs	Yes	NA	Myomectomy	31	Yes	Yes	NA
	24	F	NA	NA	NA				Yes	NA	Painful	NA	Multiple	Arms, shoulder, legs	Yes	NA	Myomectomy	36	Yes	Yes	NA
	25	F	NA	NA	NA				No						Yes	NA	Hysterectomy	40	Yes	Yes	NA
	26	F	NA	NA	NA				Yes	NA	NA		NA	NA	Yes	NA	Hysterectomy	31	Yes	Yes	NA
Chinniah et al. 2015	27	F		52	No				Yes	20	Asymptomatic	NA	Multiple	Forearm, abdomen, legs	Yes	NA	Hysterectomy	28	NA	Yes	Incidental finding
Collgros et al. 2015	28	F		52	No				Yes	NA	Painful	NA	Multiple	Abdomen, diffuse	Yes	NA	Hysterectomy	NA	NA	NA	CLM symptoms
	29	F		74	No				Yes	NA	Asymptomatic	NA	Multiple	Arm, diffuse	Yes	NA	Hysterectomy	NA	Yes	NA	NA
	30	F		76	No				Yes	50	Painful	Painful to cold	Multiple	Arm	Yes	NA	Hysterectomy	30	Yes	NA	CLM symptoms
	31	F		63	No				Yes	40	Asymptomatic	NA	Multiple	Back, diffuse	Yes	NA	Hysterectomy	45	Yes	NA	CLM symptoms
	32	F		52	No				Yes	49	Painful	NA	Multiple	Shoulder	Yes	NA	Hysterectomy	NA	No	NA	CLM symptoms
	33	M		48	No				Yes	NA	Painful	NA	Multiple	Back, diffuse					Yes	NA	CLM symptoms
	34	M		57	No				Yes	NA	Painful	NA	Multiple	Diffuse					Yes	NA	CLM symptoms
	35	F		48	NA				Yes	42	Pruritic	NA	Multiple	Arm, back, diffuse	Yes	NA	Hysterectomy	NA	Yes	NA	CLM symptoms
	36	F		51	No				Yes	47	Asymptomatic	NA	Multiple	Chest	Yes	NA	Hysterectomy	NA	Yes	NA	CLM symptoms
	37	F		37	NA				Yes	35	Asymptomatic	NA	Multiple	Chest, back, diffuse	No				Yes	NA	CLM symptoms
	38	F		55	No				Yes	53	Asymptomatic	NA	Multiple	Chest, diffuse	Yes	NA	Hysterectomy	NA	Yes	NA	CLM symptoms
	39	F		36	NA				Yes	33	Painful	NA	Multiple	Chest	Yes	NA	Hysterectomy	NA	Yes	NA	CLM symptoms
	40	M		40	NA				Yes	14	Painful	Painful to cold	Multiple	Neck, trunk, arms, legs					Yes	NA	CLM symptoms
Costella et al. 2011	41	F		40	No				Yes	20	Painful	Painful to cold	Multiple	Arm, trunk	Yes	NA	Hysterectomy	NA	NA	NA	CLM symptoms
da Cunha et al. 2018	42	M		30	Yes	30	No	Nephrectomy (partial)	No										Yes	Yes	Incidental finding
Da Silva et al. 2018	43	M		40s	No				Yes	NA	Painful	Panful to touch	Multiple	Arm					No	NA	CLM symptoms
Deshmukh et al. 2014	44	F		50	NA				Yes	25	Painful	Painful to cold, painful to touch	Multiple	Arms, leg, trunk, chest	Yes	NA	Hysterectomy	25	Yes	NA	CLM symptoms
Diluvio et al. 2016	45	F		37	No				Yes	19	Painful	Painful to cold, painful to touch, painful to emotional stress	Multiple	Sub-scapular (upper back), forearms	Yes	NA	Myomectomy	NA	No	No	CLM symptoms
Duong et al. 2016	46	M		22	No				No										Yes	Yes	Incidental finding
	47	M		57	No				Yes	NA	Asymptomatic	NA	Multiple	Arms, legs					Yes	Yes	Family history
Elbuluk et al. 2011	48	F		40	NA				Yes	30	Painful	Painful to touch, painful to temperature change	Multiple	Forearm, shoulder, midback	Yes	NA	Hysterectomy	NA	Yes	NA	CLM symptoms
Emer et al. 2011	49	F		24	NA				Yes	NA	Painful	Painful to touch	Multiple	Shoulder, midback	Yes	NA	Myomectomy	NA	Yes	NA	CLM symptoms
Engelke et al. 1979	50	F		32	NA				Yes	15	Painful	Painful to touch, painful to temperature change	Multiple	Arms, leg, chest	Yes	NA	Hysterectomy	NA	NA	NA	CLM symptoms
Ferreira Natalia et al. 2018	51	F		27	Yes	27	No	Nephrectomy (radical)	Yes	NA	Asymptomatic	NA	Multiple	Trunk	Yes	NA	Myomectomy	27	No	NA	RCC symptoms
Fondriest et al. 2015	52	F		51	Yes	51	No	Nephrectomy (partial)	Yes	NA	Painful	NA	Multiple	Trunk, arm	Yes	NA	Hysterectomy	23	NA	Yes	RCC symptoms
Frey et al. 2010	53	F		34	No				Yes	27	Painful	NA	Multiple	Upper back, trunk, arms, legs, face	Yes	NA	Myomectomy	27	Yes	Yes	ULM symptoms
Garg et al. 2011	54	F		37	Yes	37	Yes	Nephrectomy (radical)	No						Yes	NA	Hysterectomy	32	Yes	Yes	RCC symptoms
Grubb et al. 2007	55	M	43		Yes	43	Yes	Nephrectomy (radical)	No										NA	Yes	NA
	56	F	63		Yes	63	No	Nephrectomy (radical)	Yes	NA	NA	NA	NA	NA	Yes	NA	NA	NA	Yes	Yes	NA
	57	M	22		Yes	22	Yes	Nephrectomy (radical)	NA										Yes	Yes	NA
	58	F	27		Yes	27	No	Nephrectomy (radical)	No						Yes	NA	NA	NA	NA	Yes	NA
	59	F	32		Yes	32	No	Nephrectomy (radical)	Yes	NA	NA	NA	NA	NA	Yes	NA	NA	NA	Yes	NA	NA
	60	F	50		Yes	50	Yes	Nephrectomy (radical)	No						Yes	NA	NA	NA	Yes	NA	NA
	61	F	47		Yes	47	Yes	Nephrectomy (radical)	Yes	NA	NA	NA	NA	NA	Yes	NA	NA	NA	NA	Yes	NA
	62	M	44		Yes	44	Yes	Nephrectomy (radical)	Yes	NA	NA	NA	NA	NA					NA	Yes	NA
	63	M	26		Yes	26	Yes	NA	Yes	NA	NA	NA	NA	NA					NA	Yes	NA
	64	M	37		Yes	37	Yes	Nephrectomy (radical)	Yes	NA	NA	NA	NA	NA					NA	Yes	NA
	65	M	32		Yes	32	Yes	Nephrectomy (partial)	Yes	NA	NA	NA	NA	NA					NA	Yes	NA
	66	F	23		Yes	23	No	Nephrectomy (radical)	Yes	NA	NA	NA	NA	NA	Yes	NA	NA	NA	NA	Yes	NA
	67	F	67		Yes	67	No	Nephrectomy (radical)	Yes	NA	NA	NA	NA	NA	Yes	NA	NA	NA	Yes	Yes	NA
	68	F	45		Yes	45	Yes	Nephrectomy (radical)	NA						NA				Yes	Yes	NA
	69	M	46		Yes	46	No	Nephrectomy (partial)	No										NA	Yes	NA
	70	M	39		Yes	39	Yes	Nephrectomy (radical)	Yes	NA	NA	NA	NA	NA					NA	Yes	NA
	71	M	32		Yes	32	No	Nephrectomy (radical)	Yes	NA	NA	NA	NA	NA					NA	Yes	NA
	72	M	38		Yes	38	Yes	Nephrectomy (radical)	No										Yes	Yes	NA
	73	M	64		Yes	64	No	Nephrectomy (partial)	No										Yes	Yes	NA
Guinard et al. 2016	74	F		67	No				Yes	50	Asymptomatic	NA	Multiple	Shoulder, arms, legs	Yes	NA	NA	NA	Yes	Yes	CLM symptoms
	75	F		57	No				Yes	35	Asymptomatic	NA	Multiple	Arms, legs	Yes	NA	NA	NA	Yes	Yes	Family history
	76	F		53	No				Yes	37	Asymptomatic	NA	Multiple	Shoulder, back, arms, legs, genitals	Yes	37	Hysterectomy	37	Yes	Yes	Family history
	77	M		50	No				Yes	NA	Asymptomatic	NA	Few (under 5)	Back, leg					Yes	Yes	Family history
	78	F		46	No				Yes	NA	Asymptomatic	NA	Few (under 5)	Arm	Yes	NA	NA	NA	Yes	Yes	Family history
	79	F		44	No				Yes	NA	Asymptomatic	NA	Few (under 5)	Trunk	Yes	NA	NA	NA	Yes	Yes	Family history
	80	M		43	No				Yes	NA	Asymptomatic	NA	Few (under 5)	Shoulder					Yes	Yes	Family history
	81	F		18	No				NA						No				Yes	Yes	Family history
Gunnala et al. 2018	82	F		26	No				No						Yes	NA	Myomectomy	25	Yes	Yes	ULM symptoms
	83	F		21	No				No						Yes	NA	Myomectomy	21	Yes	Yes	ULM symptoms
Gupta et al. 2018	84	F		55	No				Yes	40	Painful	Painful to touch	Multiple	Shoulder, upper back, chest	Yes	NA	Hysterectomy	45	No	NA	CLM symptoms
Harris et al. 2009	85	F		32	Yes	NA	No	Nephrectomy (unspecified)	Yes	NA	Painful	NA	Multiple	Face, neck, chest, forearm	Yes	NA	NA	NA	Yes	Yes	Incidental finding
Hayedeh et al. 2008	86	M		79	Yes	79	Yes	NA	Yes	78	Asymptomatic	NA	Multiple	Leg					Yes	NA	CLM symptoms
Henley et al. 2012	87	F		36	No				Yes	NA	Painful	Painful to touch	Multiple	Arms, upper back	Yes	NA	Hysterectomy	28	Yes	Yes	CLM symptoms
Hsu et al. 2017	88	F		37	No				Yes	34	Pruritic and painful	Painful to cold, painful to touch, painful to emotional stress	Multiple	Trunk, arms, legs	Yes	NA	Myomectomy	NA	Yes	Yes	CLM symptoms
Huller et al. 2011	89	F		58	No				Yes	13	Painful	NA	Multiple	Trunk, leg	Yes	NA	NA		NA	Yes	Incidental finding
Kakar et al. 2014	90	F		62	No				Yes	57	Asymptomatic	NA	Multiple	Forehead (face)	NA				Yes	Yes	CLM symptoms
Kim et al. 2005	91	F		51	No				Yes	40	Painful	Painful to cold, painful to touch	Multiple	Shoulder	Yes	NA	Hysterectomy	NA	Yes	Yes	CLM symptoms
Kontochristopoulos et al. 2014	92	F		38	No				Yes	14	Asymptomatic	Painful to cold, painful to heat	Multiple	Buttocks	Yes	28	Hysterectomy	NA	NA	NA	CLM symptoms
Launonen et al. 2001	93	F	NA	NA	No				Yes	NA	NA	NA	NA	NA	No				Yes	NA	Family history
	94	F	NA	NA	No				No						Yes	40	NA	NA	Yes	NA	Family history
	95	M	NA	NA	No				Yes	NA	NA	NA	NA	NA					Yes	NA	Family history
	96	F	NA	NA	No				No						Yes	44	NA	NA	Yes	NA	Family history
	97	F	NA	NA	No				No						Yes	48	NA	NA	Yes	NA	Family history
	98	F	NA	NA	No				No						Yes	40	NA	NA	Yes	NA	Family history
	99	F	NA	NA	No				No						Yes	34	NA	NA	Yes	NA	Family history
	100	F	NA	NA	No				No						Yes	37	NA	NA	Yes	NA	Family history
	101	F	NA	NA	Yes	39	Yes	Nephrectomy (unspecified)	No						Yes	39	NA	NA	Yes	NA	Family history
	102	F	NA	NA	Yes	48	Yes	Nephrectomy (unspecified)	Yes	NA	NA	NA	NA	NA	No				Yes	NA	Family history	Leiomyosarcoma (uterine)
	103	F	NA	NA	No				Yes	NA	NA	NA	NA	NA	Yes	39	NA	NA	Yes	NA	Family history
	104	F	NA	NA	No				Yes	NA	NA	NA	NA	NA	Yes	40	NA	NA	Yes	NA	Family history	Leiomyosarcoma (uterine)
	105	M	NA	NA	No				Yes	NA	NA	NA	NA	NA					Yes	NA	Family history
	106	F	NA	NA	Yes	42	Yes	Nephrectomy (unspecified)	No						Yes	29	NA	NA	Yes	NA	Family history
	107	F	NA	NA	Yes	33	Yes	Nephrectomy (unspecified)	Yes	NA	NA	NA	NA	NA	No				Yes	NA	Family history
	108	F	NA	NA	No				No						Yes	25	NA	NA	Yes	NA	Family history
	109	F	NA	NA	No				No						Yes	41	Hysterectomy	NA	Yes	NA	Family history
	110	F	NA	NA	Yes	33	Yes	NA	No						No				Yes	NA	RCC symptoms
	111	M	NA	NA	Yes	26	NA	NA	No										Yes	NA	Family history
Lee et al. 2014	112	F		58	No				Yes	NA	Asymptomatic	NA	Multiple	Arms, back	Yes	NA	NA	NA	Yes	Yes	CLM symptoms
Lehtonen et al. 2007	113	F		23	Yes	23	NA	Nephrectomy (unspecified)	NA						Yes	NA	Unspecified surgery	25	Yes	Yes	Incidental finding
Lencastre et al. 2013	114	F		34	No				Yes	NA	Painful	Painful to cold	Multiple	Trunk	Yes	NA	NA	NA	Yes	Yes	CLM symptoms
	115	F		61	No				Yes	NA	NA	NA	Multiple	Back	Yes	NA	Hysterectomy	38	Yes	Yes	Family history
Mandal et al. 2013	116	F		53	No				Yes	NA	Painful	NA	Multiple	Back, diffuse	Yes	NA	Hysterectomy	35	Yes	NA	CLM symptoms
Mann et al. 2015	117	F		22	No				No						Yes	17	Myomectomy	NA	Yes	Yes	ULM symptoms
Matsuda et al. 2019	118	M		34	Yes	25	NA	Nephrectomy (unspecified)	Yes	33	Painful	Painful to touch	Multiple	Trunk, arms, legs					Yes	Yes	CLM symptoms
McKelvey et al. 2010	119	M		31	No				Yes	NA	NA	NA	Multiple	Back, arm					Yes	Yes	Incidental finding
Mehrtens et al. 2016	120	F		49	Yes	NA	NA	Nephrectomy (unspecified)	Yes	NA	Painful	Painful to touch	Multiple	Arms, legs, back	Yes	NA	Hysterectomy	NA	NA	Yes	CLM symptoms
Merino et al. 2007	121	M		44	Yes	NA	Yes	NA	No										NA	NA	NA
	122	F		63	Yes	NA	Yes	NA	Yes	NA	NA	NA	NA	NA	Yes	NA	NA	NA	NA	NA	NA
	123	M		23	Yes	NA	Yes	NA	Yes	NA	NA	NA	NA	NA					NA	NA	NA
	124	F		27	Yes	NA	No	NA	No						Yes	NA	NA	NA	NA	NA	NA
	125	M		58	Yes	NA	No	NA	No										NA	NA	NA
	126	F		32	Yes	NA	Yes	NA	No						Yes	NA	NA	NA	NA	NA	NA
	127	F		51	Yes	NA	No	NA	Yes	NA	NA	NA	NA	NA	Yes	NA	NA	NA	NA	NA	NA
	128	F		56	Yes	NA	No	NA	No						Yes	NA	NA	NA	NA	NA	NA
	129	F		30	Yes	NA	Yes	NA	No						No				NA	NA	NA
	130	M		34	Yes	NA	Yes	NA	No										NA	NA	NA
	131	F		43	Yes	NA	Yes	NA	Yes	NA	NA	NA	NA	NA	No				NA	NA	NA
	132	M		75	Yes	NA	NA	NA	Yes	NA	NA	NA	NA	NA					NA	NA	NA
	133	F		48	Yes	NA	NA	NA	Yes	NA	NA	NA	NA	NA	Yes	NA	NA	NA	NA	NA	NA
	134	M		44	Yes	NA	NA	NA	Yes	NA	NA	NA	NA	NA					NA	NA	NA
	135	M		28	Yes	NA	NA	NA	No										NA	NA	NA
	136	F		36	Yes	NA	NA	NA	Yes	NA	NA	NA	NA	NA	No				NA	NA	NA
	137	M		26	Yes	NA	Yes	NA	Yes	NA	NA	NA	NA	NA					NA	NA	NA
	138	M		38	Yes	NA	Yes	NA	No										NA	NA	NA
	139	M		32	Yes	NA	NA	NA	Yes	NA	NA	NA	NA	NA					NA	NA	NA
	140	F		24	Yes	NA	NA	NA	Yes	NA	NA	NA	NA	NA	Yes	NA	NA	NA	NA	NA	NA
	141	M		28	Yes	NA	Yes	NA	No										NA	NA	NA
	142	F		40	Yes	NA	NA	NA	Yes	NA	NA	NA	NA	NA	Yes	NA	NA	NA	NA	NA	NA
	143	M	NA	NA	Yes	NA	NA	NA	No										NA	NA	NA
	144	F		68	Yes	NA	Yes	NA	Yes	NA	NA	NA	NA	NA	Yes	NA	NA	NA	NA	NA	NA
	145	F		45	Yes	NA	Yes	NA	Yes	NA	NA	NA	NA	NA	Yes	NA	NA	NA	NA	NA	NA
	146	M		32	Yes	NA	Yes	NA	No										NA	NA	NA
	147	M		45	Yes	NA	NA	NA	No										NA	NA	NA
	148	M		39	Yes	NA	NA	NA	No										NA	NA	NA
	149	M		32	Yes	NA	No	NA	Yes	NA	NA	NA	NA	NA					NA	NA	NA
	150	M		38	Yes	NA	No	NA	No										NA	NA	NA
	151	M		64	Yes	NA	No	NA	No										NA	NA	NA
	152	F		55	Yes	NA	NA	NA	No						No				NA	NA	NA
	153	F		35	Yes	NA	NA	NA	No						No				NA	NA	NA
	154	F		74	Yes	NA	NA	NA	No						No				NA	NA	NA
	155	M		33	Yes	NA	NA	NA	No										NA	NA	NA
	156	M		37	Yes	NA	NA	NA	No										NA	NA	NA
	157	F		17	Yes	NA	NA	NA	No						No				NA	NA	NA
	158	F		18	Yes	NA	Yes	NA	No						No				NA	NA	NA
Michelon et al. 2013	159	F		33	No				Yes	NA	Asymptomatic	NA	Multiple	Shoulder, thigh (leg)	Yes	NA	Myomectomy	NA	Yes	Yes	CLM symptoms
Millán-Cayetano et al. 2015	160	F		50	Yes	40	No	Nephrectomy (radical)	Yes	40	Painful	Painful to touch, painful to cold	Multiple	Trunk, arms, legs	Yes	NA	Hysterectomy	32	Yes	NA	CLM symptoms
Mitchum et al. 2012	161	M		46	No				Yes	31	Pruritic	NA	Multiple	Buttocks					No	Yes	NA
Nagarajan et al. 2015	162	M		27	No				Yes	16	Painful	Painful to touch	Multiple	Upper back, chest					NA	Yes	CLM symptoms
Noguchi et al. 2018	163	F		34	Yes	NA	Yes	Nephrectomy (radical)	No						Yes	28	NA	NA	Yes	Yes	RCC symptoms
	164	F	NA	NA	Yes	NA	Yes	Nephrectomy (unspecified)	No						Yes	NA	NA	NA	Yes	NA	NA
Orseth et al. 2014	165	F		48	No				Yes	NA	Asymptomatic	NA	Multiple	Arms, legs, torso/flank	Yes	38	Hysterectomy	NA	Yes	Yes	CLM symptoms
Pan et al. 2019	166	F		26	Yes	NA	No	Nephrectomy (unspecified)	No						Yes	NA	NA	NA	Yes	Yes	NA
	167	F		13	Yes	NA	No	Nephrectomy (unspecified)	No						No				Yes	Yes	NA
	168	F		27	Yes	NA	Yes	Nephrectomy (unspecified)	No						No				No	Yes	NA
	169	F		38	Yes	NA	Yes	Nephrectomy (unspecified)	No						Yes	NA	NA	NA	No	Yes	NA
	170	F		35	Yes	NA	Yes	Nephrectomy (unspecified)	No						Yes	NA	NA	NA	No	Yes	NA
	171	M		46	Yes	NA	Yes	Nephrectomy (unspecified)	No										No	Yes	NA
	172	M		66	Yes	NA	Yes	Nephrectomy (unspecified)	No										No	Yes	NA
	173	M		49	Yes	NA	Yes	Nephrectomy (unspecified)	Yes	NA	NA	NA	NA	NA					No	Yes	NA
	174	M		38	Yes	NA	Yes	Nephrectomy (unspecified)	No										No	Yes	NA
	175	M		50	Yes	NA	Yes	Nephrectomy (unspecified)	No										No	Yes	NA
	176	M		30	Yes	NA	Yes	Nephrectomy (unspecified)	No										No	Yes	NA
	177	M		32	Yes	NA	Yes	Nephrectomy (unspecified)	No										No	Yes	NA
	178	M		41	Yes	NA	Yes	Nephrectomy (unspecified)	No										No	Yes	NA
Park et al. 2019	179	M		29	Yes	29	Yes	Nephrectomy (radical)	No										Yes	Yes	RCC symptoms
Perkins et al. 2014	180	F		37	NA				No						Yes	NA	Myomectomy	NA	No	NA	CLM symptoms	Leiomyosarcoma (cutaneous)
(van der) Pol et al. 2015	181	F		24	Yes	24	Yes	Nephrectomy (radical)	NA						Yes	NA	NA	NA	Yes	NA	RCC symptoms
Popadic et al. 2018	182	F		42	NA				Yes	33	Asymptomatic	NA	Multiple	Face, neck, trunk, buttocks	Yes	NA	Myomectomy	37	NA	NA	CLM symptoms
Rai et al. 2005	183	F		49	NA				Yes	15	Painful	Painful to touch	Multiple	Face, arm, buttocks	Yes	NA	Hysterectomy	NA	No	NA	CLM symptoms
Raymond et al. 2012	184	M		31	Yes	31	No	Nephrectomy (unspecified)	No										Yes	Yes	RCC symptoms
Refae et al. 2007	185	M		17	Yes	17	Yes	Nephrectomy (radical)	No										Yes	Yes	RCC symptoms
Rieder et al. 2015	186	M		44	No				Yes	42	Painful	Painful to touch	Multiple	Chest, abdomen, back					NA	Yes	CLM symptoms
Ristau et al. 2015	187	F		24	Yes	24	Yes	Nephrectomy (unspecified)	NA						NA				NA	Yes	RCC symptoms
Ritzmann et al. 2006	188	F		43	No				Yes	16	Painful	Painful to touch	Multiple	Arm, shoulder, upper leg	Yes	20	NA	NA	Yes	NA	CLM symptoms
	189	F		45	No				Yes	30	Painful	Painful to heat	Multiple	Face, buttocks, arms, back	Yes	40	NA	NA	Yes	NA	CLM symptoms
	190	F		51	No				Yes	26	Painful	NA	Multiple	Chest	Yes	NA	Hysterectomy	NA	Yes	NA	CLM symptoms
	191	F		52	No				Yes	32	Painful	Painful to touch, painful to temperature change	Multiple	Face, neck, chest, back, lower leg	Yes	NA	Hysterectomy	19	Yes	NA	CLM symptoms
Romero-Perez et al. 2017	192	M		19	Yes	19	No	Nephrectomy (radical)	Yes	18	Painful	Painful to touch, painful to cold	Multiple	Arms, trunk					Yes	Yes	CLM symptoms
Rongioletti et al. 2010	193	F		46	No				Yes	16	Painful	Painful to touch, painful to cold	Multiple	Face, back, neck, trunk	Yes	NA	Hysterectomy	38	Yes	Yes	Incidental finding
Russo et al. 2016	194	F		68	No				Yes	NA	Painful	NA	Multiple	Buttocks	Yes	NA	Hysterectomy	NA	NA	NA	CLM symptoms
Serra et al. 2012	195	F		44	No				Yes	20	Painful	NA	Multiple	Trunk, arms	Yes	37	Hysterectomy	37	No	Yes	CLM symptoms
Smith et al. 2015	196	F		40	No				Yes	38	Pruritic	NA	Multiple	Neck	Yes	NA	NA	NA	Yes	Yes	CLM symptoms
Smith et al. 2017	197	M		35	Yes	35	No	Nephrectomy (unspecified)	Yes	NA	NA	NA	Multiple	NA					NA	NA	RCC symptoms
	198	M		40	Yes	40	Yes	Nephrectomy (unspecified)	NA										Yes	Yes	RCC symptoms
	199	M		41	Yes	41	Yes	Nephrectomy (unspecified)	NA										NA	NA	Incidental finding
Sommer et al. 2016	200	F		67	No				Yes	NA	Asymptomatic	NA	Multiple	Back	Yes	NA	Hysterectomy	32	Yes	Yes	Incidental finding
	201	F		63	No				Yes	NA	Asymptomatic	NA	Multiple	Upper back	Yes	NA	Hysterectomy	45	Yes	Yes	Family history
(van) Spaendonck-Zwarts et al. 2012	202	F		18	Yes	18	Yes	Nephrectomy (unspecified)	Yes	NA	NA	NA	Multiple	NA	No				Yes	NA	RCC symptoms
Srivastava et al. 2012	203	F		42	NA				Yes	30	Painful	Painful to touch, painful to cold	Multiple	Face, neck	Yes	NA	Hysterectomy	30	NA	NA	CLM symptoms
Tan et al. 2017	204	F		53	NA				Yes	NA	Painful	Painful to touch	Multiple	Back, arms, legs	Yes	NA	NA	NA	NA	Yes	CLM symptoms
Teh et al. 2017	205	F		49	Yes	NA	No	Nephrectomy (radical)	Yes	NA	Asymptomatic	NA	Multiple	Thigh, shoulder	Yes	NA	Hysterectomy	31	Yes	Yes	Family history
Trpkov et al. 2016	206	F		25	Yes	NA	No	NA	No						Yes	25	NA	NA	Yes	Yes	NA
	207	M		25	Yes	NA	Yes	NA	Yes	NA	NA	NA	NA	NA					Yes	Yes	NA
	208	F		32	Yes	NA	Yes	NA	No						Yes	NA	NA	NA	Yes	Yes	NA
	209	F		21	Yes	NA	No	NA	No						No				Yes	Yes	NA
	210	F		59	Yes	NA	Yes	NA	Yes	50	Asymptomatic	NA	Multiple	Forearm, flank	Yes	NA	NA	NA	NA	Yes	CLM symptoms
	211	F		51	Yes	NA	No	NA	Yes	NA	NA	NA	NA	NA	Yes	31	NA	NA	Yes	Yes	NA
	212	F		43	Yes	NA	Yes	NA	No						Yes	38	NA	NA	NA	NA	NA
Tsagoudis et al. 2018	213	M		43	No				Yes	30	Painful	NA	Few (under 5)	Back, buttocks					Yes	Yes	CLM symptoms
Tulandi et al. 2016	214	F		30	No				Yes	20	Painful	Painful to cold	Multiple	Back, chest, arms, legs	Yes	NA	Myomectomy	30	Yes	Yes	ULM symptoms
Varol et al. 2006	215	F		55	No				Yes	NA	Painful	Painful to touch, painful to cold	Multiple	Arm, chest, abdomen, chest	Yes	NA	Myomectomy	NA	Yes	Yes	CLM symptoms
Vieregge et al. 2013	216	F		74	No				Yes	72	Painful	NA	Multiple	Back, arms	Yes	NA	Hysterectomy	28	Yes	NA	NA
Wang et al. 2015	217	F		44	No				Yes	NA	Asymptomatic	NA	Multiple	Back, legs	Yes	NA	Hysterectomy	28	Yes	Yes	CLM symptoms	Leiomyosarcoma (cutaneous)
Wheeler et al. 2016	218	F	26		NA				Yes	NA	NA	NA	NA	NA	Yes	NA	Hysterectomy	33	Yes	NA	ULM symptoms
	219	F	30		NA				Yes	NA	NA	NA	NA	NA	Yes	NA	Myomectomy	30	Yes	Yes	ULM symptoms
	220	F	28		NA				Yes	NA	NA	NA	NA	NA	Yes	NA	Myomectomy	28	Yes	Yes	Family history
Wollina et al. 2014	221	F		55	No				Yes	NA	Asymptomatic	Painful to touch	Multiple	Back (supraclavicular, infraclavicular region)	Yes	NA	Hysterectomy	50	No	NA	CLM symptoms
Woolner et al. 2016	222	F		31	No				Yes	NA	Pruritic and painful	Painful to touch	Multiple	Back	Yes	NA	NA	NA	Yes	Yes	CLM symptoms
Yaldiz et al. 2015	223	F		39	No				Yes	37	Painful	Painful to cold	Multiple	Breast	Yes	NA	Unspecified surgery	38	Yes	NA	CLM symptoms
	224	F		48	No				Yes	43	Painful	Painful to cold	Multiple	Arms, legs	Yes	NA	Unspecified surgery	46	Yes	NA	CLM symptoms
Young et al. 2019	225	F		44	No				Yes	43	Painful	Painful to cold	Multiple	Arms, legs, back	Yes	NA	Hysterectomy	NA	Yes	Yes	CLM symptoms
