# Supplementary material for: Hereditary leiomyomatosis and renal cell carcinoma: a case series and literature review
Source: Orphanet J Rare Dis. 2021 Jan 18;16:34. doi: 10.1186/s13023-020-01653-9 (PMC7814596; doi:10.1186/s13023-020-01653-9)
Supplement: Supplementary file 2 — Additional file 2. Case database 2. This database includes grouped data from cohort series about HLRCC patients. The data includes details about gender, age, presence and description of CLMs, ULMs and RCCs etc. [file 13023_2020_1653_MOESM2_ESM.xlsx]

## Sheet: Ark1
	case_id	number_of_cases	gender	age_onset_diagnosis	age_publication	rcc	rcc_agediagnosis	rcc_metastases	rcc_treatment	clm	clm_ageonset	clm_symptoms	clm_painfulstimuli	clm_number	clm_location	ulm	ulm_agediagnosis	ulm_treatment	ulm_agetreatment	family_history	fh_mutation	diagnosis	sarcoma
Alam et al. 2005	235-342	108	31 M, 77 F	NA	NA	108/108 NA				100/108 Yes, 8/108 No	Mean: 24,1	69/100 painful (including spontaneous pain), 11/100 pruritic, 20/100 NA	18 pain in response to touch, 8 pain in response to heat, 34 pain in response to cold	100/100 NA	52 trunk, 33 legs, 27 arms, 19 head and neck (the number of clustered and scattered lesions were added together)	62/77 F Yes, 15/77 No	Mean: 31	2/62 Myomectomy, 28/62 Hysterectomy, 32/62 NA	Hysterectomy mean: 35,3	For probands: 33/46 Yes, 7/46 No, 6/46 NA. For relatives: 62 NA.	93/108 Yes, 15/108 NA	108/108 NA
Bhola et al. 2018	243-390	48	19 M, 29 F	NA	NA	5/48 Yes, 43/48 No	NA	5/5 NA	5/5 NA	22/48 Yes, 26/48 No	NA	22/22 NA	NA	22/22 NA	NA	18/29 F Yes, 11/29 No	NA	10/18 Hysterectomy, 8/18 NA	Hysterectomy mean: 55,3	24/48 Yes, 24/48 NA	48/48 Yes	25 Other, 18 CLM symptoms, 5 RCC symptoms (2 patients had 2 reasons for referral, both being self-reported history of ULM and RCC symptoms → will be counted only as RCC since the ULM symptoms didn’t trigger the final referral).
Kopp et al. 2017	391-419	29	14 M, 15 F	NA	NA	20/29 Yes, 9/29 No	NA	14/20 Yes, 6/20 No	20/20 NA	3/29 Yes, 26/29 No	NA	3/3 NA	NA	3/3 NA	NA	14/15 F Yes, 1/15 No	NA	10/14 Unspecified surgery, 4/10 NA	NA	RCC family history: 7/29 Yes, 22/29 NA	9/29 Yes, 20/29 NA	29/29 NA
Muller et al. 2017	420-601	182	68 M, 114 F	NA	NA	37/182 Yes, 145/182 No	Median 40	28/37 Yes, 9/37 No	37/37 NA	133/182 Yes, 49/182 No	NA	133/133 NA	NA	133/133 NA	NA	88/114 F Yes, 26/144 No	NA	18/88 Myomectomy, 47/88 Hysterectomy, 23/88 NA	Hysterectomy median: 47, Myomectomy median: 35	182/182 NA	68/182 Yes, 114/182 NA	182/182 NA	3 Leiomyosarcoma (cutaneous)
Toro et al. 2003	602-681	80	33 M, 47 F	NA	NA	13/80 Yes, 67/80	NA	13/13 NA	13/13 NA	79/80 Yes, 1/80 No	NA	79/79 NA	NA	79/79 NA	NA	46/47 F Yes, 1/47 No	NA	1/46 Myomectomy, 41/46 Hysterectomy, 4/46 NA	NA	80/80 NA	80/80 NA	80/80 NA
